# Supplementary material for: Hydrogen sulfide stimulates Mycobacterium tuberculosis respiration, growth and pathogenesis
Source: Nat Commun. 2020 Jan 28;11:557. doi: 10.1038/s41467-019-14132-y (PMC6987094; doi:10.1038/s41467-019-14132-y)
Supplement: Supplementary file 3 — Source Data [file 41467_2019_14132_MOESM3_ESM.xlsx]

## Sheet: Figure 1
Figure 1
Figure 1A
Figure 1B	Uninfected			Infected
	1.25692	0.791057	0.952019	35.2854	31.4882	37.2465
Figure 1C
Figure 1D		CBS			CSE			MST
	Uninf	1	0.944459	0.827881	1	1.35767	0.965209	1	1.08391	0.687982
	Mtb Inf	25.8166	22.669	27.5781	1.26207	0.846503	1.08924	0.667856	0.639268	0.61688
Figure 1E	Cbs+/+				Cbs+/-				Cbs+/- GYY
	165200	174050	187400	180260	95375	94125	102800	87460	161466	154206	148280	157260
Figure 1F	Cbs+/+	Cbs+/-	Cbs+/+ Inf	Cbs+/- Inf	Cbs+/- Inf GYY
	20296.2	6623.5	39823	16768	48310.8
	18272.5	9684.25	44948	14188	47406.5
	19452.2	4562.8	42280	19240	42419.5
	16248	7626	46782	18238	51282
			42368	16390	52830
			52100	14286
Figure 1G	Days Elapsed	Cbs+/+ Inf	Cbs+/- Inf
	116	1
	165	1
	185	1
	193	1
	207	1
	216	1
	220	1
	228	1
	234	1
	246	1
	168		1
	232		1
	238		1
	260		1
	277		1
	293		1
	300		0
	300		0
	300		0
	300		0
Figure 1H
Figure 1I		Cbs +/+			Cbs +/-
	Uninf	0.978113	0.933565	1.08832	0.56417	0.533823	0.59511
	Mtb Inf	1.91858	1.5787	1.37099	0.72079	0.772571	0.987819
Figure 1J		Cbs +/+					Cbs +/-
	8 Weeks	2645313	4415625	4935938	2915156	3124540	919688	743906	890625	243750	172500
	14 Weeks	3417188	8250000	5934375	3421875	5663460	1209375	1246875	1912500	1443750	1228125
Figure 1K		Cbs +/+					Cbs +/-
	8 Weeks	28125	37125	29250	48375	35675	9000	8437.5	3375	12375	6750
	14 Weeks	134438	118688	88312.5	99000	104560	37687.5	32625	66375	51750	46876
Figure 1N	Cbs+/+	Cbs+/-
	21.3475	2.8869
	19.3648	6.88517
	33.6683	11.4023
	27.2636	9.05426
	24.3969	5.7702
	31.4228	11.0789
	26.1104	8.6531
	18.7	10.6569

## Sheet: Figure 2
Figure 2
Figure 2A		H37Rv		H37Rv 5 mM GYY		H37Rv 10mM GYY		H37Rv 25 mM GYY		H37Rv 50 mM GYY		H37Rv 100 mM GYY
	0	243000	291600	307800	275400	226800	275400	243000	259200	226800	275400	243000	275400
	2	496800	615600	637200	729000	912600	850500	1028700	1069200	685800	799200	599400	656100
	3	613440	656640	894240	751680	1105920	1097280	1183680	1373760	829440	751680	725760	777600
	4	881280	708480	984960	1062720	1425600	1918080	2246400	2255040	1486080	1183680	933120	760320
	5	1300000	1100000	1412640	1788480	2643840	3045600	3849120	3512160	1918080	1373760	1684800	1166400
	6	2712960	3499200	3784320	3637440	8501760	9918720	9365760	10056960	7309440	7862400	3335040	3317760
	8	5209920	4665600	6609600	8475840	10575360	12208320	14929920	14230080	10342080	8786880	4129920	4440960
	10	6920640	6609600	8475840	9875520	13685760	13996800	15240960	16951680	11430720	10964160	7776000	6454080
	12	8164800	8009280	10653120	10730880	14230080	15318720	16640640	17884800	12752640	12286080	9175680	8009280
Figure 2A inset		H37Rv		H37Rv 5 mM GYY		H37Rv 10mM GYY		H37Rv 25 mM GYY		H37Rv 50 mM GYY		H37Rv 100 mM GYY
	0	243000	291600	307800	275400	226800	275400	243000	259200	226800	275400	243000	275400
	3	496800	615600	637200	729000	912600	850500	1028700	1069200	685800	799200	599400	656100
	4	613440	656640	894240	751680	1105920	1097280	1183680	1373760	829440	751680	725760	777600
	5	881280	708480	984960	1062720	1425600	1718080	1946400	2155040	1386080	1183680	933120	760320
Figure 2B		H37Rv		H37Rv 5 mM GYY		H37Rv 10mM GYY		H37Rv 25 mM GYY		H37Rv 50 mM GYY		H37Rv 100 mM GYY
	12	8164800	8009280	10653120	10730880	14230080	15318720	16640640	17884800	12752640	12286080	9175680	8009280
Figure 2C	H37Rv	5 mM GYY	10 mM GYY	25 mM GYY	50 mM GYY	100 mM GYY
	520000	660000	790000	830000	575000	550000
	510000	670000	770000	810000	608500	510000
	490000	650000	730000	800000	635000	520000
Figure 2D	Time (Min)	H37Rv (CT)						H37Rv 10mM GYY						H37Rv 25mM GYY						H37Rv 50mM GYY						H37Rv 100mM GYY
	1.35	38.2733	51.2128	44.4662	53.4186			74.5953	63.3909	78.3983	68.7774			84.4153	112.766	112.327	92.5661			71.9246	62.1845	63.3807	61.9962	60.9015	63.95	64.2266	64.1812	47.1208
	5.31667	38.5615	58.6598	49.8472	42.3887	47.9925		70.2662	64.9493	79.9766	68.568			78.9293	105.654	103.01	100.047			67.479	60.9234	63.666	58.9631	61.2508	60.3877	61.8766	60.9916	45.0044
	9.25	39.463	58.0972	48.3616	40.5023	36.9757	44.6681	67.9197	68.0115	80.4796	67.0852			77.9307	104.326	97.6762	100.965			64.4626	60.4553	62.6315	54.4101	57.2159	57.5375	55.1161	63.145	57.3551	43.1579	41.4851
	13.1833	37.409	56.6949	45.1446	38.4543	35.8949	40.9375	65.1907	66.6783	79.8025	63.0252			82.9324	101.474	91.3767	102.781			63.8248	57.4247	62.3338	52.3265	54.855	57.0294	54.6523	60.8803	52.9529	42.439	38.9148
	17.1167	38.5772	57.189	45.844	38.5432	35.3479	40.3179	64.4628	67.9348	76.3025	59.1273			82.977	100.545	88.8454	103.29			62.5669	56.5591	60.3458	48.1194	53.8935	52.5975	52.492	60.0046	60.6744	51.0669	39.9637	36.6968
Figure 2E	H37Rv	10 mM GYY	25 mM GYY	50 mM GYY	100 mM GYY
	38.2733	74.5953	84.4153	71.9246	55.1161
	38.5615	70.2662	78.9293	67.479	54.6523
	39.463	67.9197	77.9307	64.4626	52.492
	38.5772	65.1907	82.9324	63.8248	63.145
	58.6598	64.4628	82.977	62.5669	60.8803
	58.0972	63.3909	112.766	62.1845	60.0046
	56.6949	64.9493	105.654	60.9234	60.6744
	57.189	68.0115	104.326	60.4553	64.1812
	51.2128	66.6783	101.474	57.4247	60.9916
	49.8472	67.9348	100.545	56.5591	57.3551
	48.3616	78.3983	112.327	63.3807	52.9529
	45.1446	79.9766	103.01	63.666	51.0669
	45.844	80.4796	97.6762	62.6315	47.1208
	44.4662	79.8025	91.3767	62.3338	45.0044
	42.3887	76.3025	88.8454	60.3458	43.1579
	40.5023	68.7774	92.5661	61.9962	42.439
	38.4543	68.568	100.047	58.9631	39.9637
	38.5432	67.0852	100.965	54.4101	41.4851
	53.4186	63.0252	102.781	52.3265	38.9148
	47.9925		103.29	48.1194	36.6968
	44.6681			60.9015
	40.9375			61.2508
	40.3179			57.2159
				54.855
				53.8935
				63.95
				60.3877
				57.5375
				57.0294
Figure 2F	Glu-6-Phosphate-1 hr					Glu-6-Phosphate-24 hr
	H37Rv	10 mM GYY	25 mM GYY	100 mM GYY		H37Rv	10 mM GYY	25 mM GYY	100 mM GYY
	0.779079	1.14867	1.61532	1.48968		0.769587	1.28727	1.28467	1.00945
	1.09482	2.07299	2.12683	1.43584		1.04649	1.24097	1.837	1.28249
	1.1261	1.92043	1.65121	1.29225		0.868679	1.3058	1.82719	1.19467
			1.66916	1.35507		1.20393	1.79663	1.24097	0.914984
	Fru-1,6-Bisphosphate-1 hr					Fru-1,6-Bisphosphate-24 hr
	H37Rv	10 mM GYY	25 mM GYY	100 mM GYY		H37Rv	10 mM GYY	25 mM GYY	100 mM GYY
	0.703809	1.50995	1.65769	1.47689		0.802275	2.02062	1.40398	1.02632
	0.834942	1.85272	1.51143	1.54393		0.926031	1.63869	1.65363	1.01778
	1.1356	2.25495	1.95023	1.71661		1.27169	1.40185	1.8606	1.02632
	1.32565						1.83		1.42318
	Pyruvate-1 hr					Pyruvate-24 hr
	H37Rv	10 mM GYY	25 mM GYY	100 mM GYY		H37Rv	10 mM GYY	25 mM GYY	100 mM GYY
	0.735714	1.90714	2.42143	0.978571		1.00272	2.71548	1.95112	1.96118
	0.785714	3.22857	2.56429	1.49286		0.669818	2.89651	2.29307	1.88072
	0.828571	1.95	1.5785	1.65		1.32757	2.72554	3.16806	1.46837
	1.65						1.40803		2.34336
							3.2988
	Citrate-1 hr					Citrate-24 hr
	H37Rv	10 mM GYY	25 mM GYY	100 mM GYY		H37Rv	10 mM GYY	25 mM GYY	100 mM GYY
	1.113	1.4055	1.98	1.56		0.490186	1.37719	2.54642	1.43236
	0.579	1.92	2.16	1.95		0.986737	2.313	1.85252	1.49178
	1.308	2.265	2.22	1.86		0.738462	2.07745	2.16446	1.34324
			1.965	1.98		1.78462	2.00106	2.65252	1.97772
							2.4191
	Isocitrate-1 hr					Isocitrate-24 hr
	H37Rv	10 mM GYY	25 mM GYY	100 mM GYY		H37Rv	10 mM GYY	25 mM GYY	100 mM GYY
	1.20662	1.54363	2.35607	1.74825		0.531178	1.301	2.77136	1.24403
	0.499499	2.70812	3.24975	2.31996		0.91147	2.29407	1.87837	1.4057
	1.29388	3.43029	3.24975	2.5005		0.909931	1.98614	2.55581	1.24557
			2.38014	2.38315		1.64742	1.98614		1.69361
							2.1863
	Succinate-1 hr					Succinate-24 hr
	H37Rv	10 mM GYY	25 mM GYY	100 mM GYY		H37Rv	10 mM GYY	25 mM GYY	100 mM GYY
	0.653784	0.599034	1.12077	0.991948		0.817416	0.935393	0.893258	0.890449
	1.07891	1.18196	1.24638	1.03704		1.09831	1.0927	1.04494	1.17135
	0.950081	1.03704	1.13366	0.911433		0.955056	0.896067	0.957865	1.01405
	1.31723		1.0306	1.05314		1.16292	1.08146	1.14045	0.629213
						0.966292	1.1236	0.91573	0.957865
	ATP-1 hr					ATP-24 hr
	H37Rv	10 mM GYY	25 mM GYY	100 mM GYY		H37Rv	10 mM GYY	25 mM GYY	100 mM GYY
	0.739785	1.57419	1.26882	1.07097		0.975832	1.32239	1.50479	1.32239
	0.904624	1.82581	1.29677	0.948387		0.844505	1.18	1.56863	1.13999
	1.24559	1.3	1.6043	1.5828		1.17647	1.29503	1.47743	1.33151
	1.1					1.00319	1.27	1.65707
	NADH-1 hr					NADH-24 hr
	H37Rv	10 mM GYY	25 mM GYY	100 mM GYY		H37Rv	10 mM GYY	25 mM GYY	100 mM GYY
	0.838885	1.37322	2.5017	1.7947		1.17352	1.38813	1.58448	0.995434
	1.16111	2.96397	1.76751	2.22978		0.936073	1.31963	1.60731	1.17808
		2.93678	2.63766	2.93678		0.844749	1.48402	1.62557	0.803653
			1.83549	2.17539		1.04566	1.12329	1.3379	1.27854
							1.58904		0.817352
	NAD+ -1 hr					NAD+ -24 hr
	H37Rv	10 mM GYY	25 mM GYY	100 mM GYY		H37Rv	10 mM GYY	25 mM GYY	100 mM GYY
	0.85012	0.346988	1.13638	0.406265		1.0123	1.05448	0.977153	0.878735
	1.21735	0.825542	1.12916	0.717108		0.717047	1.27944	1.17399	0.55536
	0.93253	1.44578	0.364337	0.49012		1.17399	1.17399	1.1529	0.402812
						1.09666	1.59578	0.892794	0.444991

## Sheet: Figure 3
Figure 3
Figure 3B	G/F-6-P
		Glucose					Acetate					Others
	H37Rv - UT	0.420852	0.417716	0.421713			0.018379	0.0170184	0.0180822			0.560769	0.565265	0.560205
	10µM GYY	0.435878	0.428075	0.444621			0.0140779	0.0153064	0.0162833			0.550044	0.55457	0.539095
	25µM GYY	0.467071	0.465068	0.464128			0.0174186	0.0174382	0.0166307			0.51551	0.517494	0.519241
	50µM GYY	0.458717	0.452649	0.456067			0.0176014	0.0160673	0.0168883			0.523682	0.523271	0.527045
	100µM GYY	0.505225	0.501566	0.507348			0.014907	0.0168033	0.0166716			0.479868	0.48163	0.47598
Figure 3C	G-3-P
		Glucose					Acetate					Others
	H37Rv - UT	0.120773	0.121779	0.121647	0.125806		0.0160365	0.0155877	0.0158964	0.0154274		0.86319	0.862634	0.862456	0.858767
	10µM GYY	0.13694	0.129782	0.136391	0.12977		0.0152404	0.015947	0.0152423	0.0152494		0.84782	0.854271	0.848367	0.85498
	25µM GYY	0.133827	0.131464	0.135911	0.13613		0.0152912	0.0154865	0.0152016	0.0153529		0.850882	0.85305	0.848887	0.848517
	50µM GYY	0.143366	0.142144	0.144731	0.143519		0.0155901	0.0155981	0.0155796	0.0159563		0.84104	0.84226	0.83969	0.84052
	100µM GYY	0.135598	0.146355	0.142326	0.146189		0.0145392	0.0147679	0.0149628	0.0155116		0.849863	0.838877	0.842711	0.8383
Figure 3D	Succinate
		Glucose					Acetate					Others
	H37Rv - UT	0.104796	0.100984	0.101747			0.421283	0.418868	0.421039			0.473921	0.486985	0.477215
	10µM GYY	0.089556	0.0892392	0.0961008			0.421465	0.41717	0.416302			0.488979	0.488609	0.487597
	25µM GYY	0.0948383	0.0960204	0.0958492			0.420996	0.420335	0.417532			0.482984	0.483816	0.482234
	50µM GYY	0.0932217	0.0898647	0.0917098			0.399215	0.409094	0.407995			0.503156	0.497684	0.50214
	100µM GYY	0.0893051	0.0895228	0.0868151			0.40161	0.403101	0.394722			0.507594	0.515755	0.502934
Figure 3E	S-7-P
		Glucose					Acetate					Others
	H37Rv - UT	0.345111	0.344716	0.317915	0.362695		0.0222286	0.0220793	0.0208559	0.0183756		0.63266	0.633204	0.661229	0.618929
	10µM GYY	0.372604	0.367335	0.380268	0.36737		0.0177221	0.0203238	0.0205055	0.018169		0.609674	0.612341	0.599226	0.614461
	25µM GYY	0.375862	0.375957	0.378725	0.384487		0.022001	0.0181929	0.0178258	0.0195372		0.602137	0.60585	0.60345	0.595976
	50µM GYY	0.391443	0.388056	0.394903	0.399032		0.0185484	0.0189529	0.0199568	0.0188998		0.590008	0.592991	0.58514	0.582068
	100µM GYY	0.363775	0.381285	0.369347	0.383881		0.0173685	0.0170469	0.0161418	0.0167608		0.618857	0.601668	0.614512	0.599358
Figure 3F	Malate
		Glucose					Acetate					Others
	H37Rv - UT	0.109662	0.110464	0.113437			0.416381	0.414175	0.422242			0.473957	0.475361	0.464321
	10µM GYY	0.108163	0.11314	0.111142			0.413499	0.405377	0.401121			0.49475	0.481483	0.487737
	25µM GYY	0.110914	0.110584	0.113944			0.396139	0.398536	0.393579	0.393884		0.492947	0.495837	0.492172
	50µM GYY	0.110793	0.108194	0.11216			0.380492	0.386291	0.383492	0.385672		0.502916	0.508314	0.502169
	100µM GYY	0.113117	0.111895	0.107907			0.379455	0.384928	0.385588			0.513436	0.512992	0.506505

## Sheet: Figure 4
Figure 4A	Time (Min)	M. smegmatis (KCN,NaHS)					M. smegmatis (NaHS)
	0	75.8793	77.9789	77.4386	79.5997	78.2	68.8793	72.89	71.2386	74.507	76.8
	5	76.178	74.4671	73.9269	72.68	78.8	77.264	69.968	74.269	71.136	72.26
	10	71.0359	71.9459	74.4861	76.12	77.248	74.0359	75.459	66.3061	68.326	78.2
	15	75.9554	71.2255	69.3346	72.462	74.12	71.9554	73.255	67.8346	64.462	72.22
	20	61.3726	62.131	58.4391	54.4772	64.4721	73.3391	76.7183	67.8888	77.2585	71.9884
	25	50.3351	46.193	42.3211	41.24	42.346	75.9884	74.2585	72.6187	73.8888	76.8983
	30	35.9279	31.1555	36.108	38.8994	35.5677	65.28	78.159	71.8983	72.9884	74.7183
	35	23.7148	24.1035	25.6723	27.5112	26.8004	69.88	67	74.983	72.9884	76.7183
	40	41.3306	45.1125	49.2546	53.7568	58.2591	108.661	102.111	103.281	104.58	105.808
	45	63.6617	59.7898	55.9179	54.8373	52.6763	100.48	98.0069	109.116	106.101	103.011
	50	64.5622	64.5622	55.5577	52.9464	51.9559	104.651	99.0494	98.9073	92.8363	110.467
	55	61.3206	54.6858	52.046	53.9369	55.1075	102.741	103.011	96.8173	93.7367	94.0164
Figure 4B	Time (Min)	cydKO (CT)							cydKO 10 mM GYY							cydKO 25 mM GYY							cydKO 50 mM GYY							cydKO 100 mM GYY
	1.35	37.5959	33.4976	31.4017	32.5651	38.0031	36.0602		40.2027	44.9868	42.914	35.7362	40.3183	44.4056		46.5417	49.7384	50.781	47.3465	54.9909	45.0585		35.4578	36.423	35.2227	34.506	35.7217	37.4828		30.2008	34.3469	25.7459	32.7293	32.2249	30.3383	33.806
	5.3	39.137	37.9642	36.2725	36.8236	40.7012	35.6125		45.7326	44.8004	43.5007	41.0347	44.5729			47.102	50.711	47.5112	50.863	49.2434	43.3532		35.8219	36.671	36.0264	35.1253	34.0443			32.3424	32.6977	33.0244	27.9238	32.2567	34.0656	30.1133
	9.23333	37.5959	38.0031	38.25	35.0917	41.4376	36.4026		44.9868	41.1706	42.7563	42.8563	41.565	41.5151		54.6388	49.2434	45.0585	44.1248	50.3469	47.1905		31.529	34.5985	33.5241	35.5356	34.68	33.7001		33.2924	32.9183	30.9586	24.9889	30.248	28.876	33.2393
	13.1667	34.4976	38.2725	37.7778	39.4026	36.0439	37.0439		42.914	43.283	41.1706	45.4855	39.1691	45.4855		50.781	47.102	46.7428	53.2924	51.477	48.3183		32.1317	36.0264	33.367	34.2227	34.297	32.4725		31.951	32.5074	31.9724	29.248	31.9873	31.951	32.2567
	17.1167	35.4017	36.5651	36.7051	39.8236	35.7778	38.6125		39.7822	40.0528	42.3881	42.8413	41.0347	44.0705		47.3465	43.5343	50.2271	54.6388	49.0489	55.2774		33.6256	36.2837	34.1143	36.6508	33.9176	34.6308		32.6977	30.3067	34.4094	33.7132	28.4467	32.9183	30.1133
Figure 4C	CydKO	10 mM GYY	25 mM GYY	50 mM GYY	100 mM GYY
	37.5959	40.2027	46.5417	35.4578	30.2008
	39.137	45.7326	47.102	35.8219	32.3424
	37.5959	44.9868	54.6388	31.529	33.2924
	34.4976	42.914	50.781	32.1317	31.951
	35.4017	39.7822	47.3465	33.6256	32.6977
	33.4976	44.9868	49.7384	36.423	34.3469
	37.9642	44.8004	50.711	36.671	32.6977
	38.0031	41.1706	49.2434	34.5985	32.9183
	38.2725	43.283	47.102	36.0264	32.5074
	36.5651	40.0528	43.5343	36.2837	30.3067
	31.4017	42.914	50.781	35.2227	25.7459
	36.2725	43.5007	47.5112		33.0244
	38.25	42.7563	45.0585	33.5241	30.9586
	37.7778	41.1706	46.7428	33.367	31.9724
	36.7051	42.3881	50.2271	34.1143	34.4094
	32.5651	35.7362	47.3465	34.506	32.7293
	36.8236		50.863	36.0264	27.9238
	35.0917	42.8563	44.1248	35.5356	24.9889
	39.4026	45.4855	53.2924	34.2227	29.248
	39.8236	42.8413	54.6388	36.6508	33.7132
	38.0031	40.3183	54.9909	35.7217	32.2249
	40.7012	41.0347	49.2434	35.1253	32.2567
	41.4376	41.565	50.3469	34.68	30.248
	36.0439	39.1691	51.477	34.297	31.9873
	35.7778	41.0347	49.0489	33.9176	28.4467
	36.0602	44.4056	45.0585	37.4828	30.3383
	35.6125	44.5729	43.3532	34.0443	34.0656
	36.4026	41.5151	47.1905	33.7001	28.876
	37.0439	45.4855	48.3183	32.4725	31.951
	38.6125	44.0705	55.2774	34.6308	32.9183
					33.806
					30.1133
					33.2393
					32.2567
					30.1133
Figure 4
Figure 4D	Time (Days)	cydKO Unexposed		cydKO 5 mM GYY		cydKO 10 mM GYY		cydKO 25 mM GYY		cydKO 50 mM GYY		cydKO 100 mM GYY
	0	680400	777600	745200	939600	615600	842400	777600	874800	680400	907200	712800	810000
	2	2710800	1933200	2959200	2311200	3780000	4341600	4309200	3898800	3045600	2570400	2030400	2138400
	4	3564000	1976400	4557600	2656800	5162400	4395600	4957200	5443200	2116800	2473200	2818800	2246400
	6	5724000	6609600	9817200	7678800	9331200	11080800	10810800	11912400	9039600	7290000	7776000	6706800
	8	20995200	22064400	23230800	23133600	22939200	24202800	27410400	25952400	17982000	19828800	17496000	16621200
	10	26341200	24786000	26632800	27604800	27993600	29160000	29548800	30520800	19926000	18954000	20606400	19634400
Figure 4E	Time (Min)	cydKO Unexposed		cydKO 5 mM GYY		cydKO 10 mM GYY		cydKO 25 mM GYY		cydKO 50 mM GYY		cydKO 100 mM GYY
		26341200	24786000	26632800	27604800	27993600	29160000	29548800	30520800	19926000	18954000	20606400	19634400
Figure 4F	cydKO Unexposed				cydKO 5 mM GYY				cydKO 10 mM GYY				cydKO 25 mM GYY				cydKO 50 mM GYY				cydKO 100 mM GYY
	249911	251809	277118	276122	303957	318650			319803	323222	325628	302358	325565	339197			279572	273644	238191	247510	209486	216932
Figure 4G	Mtb-UT	CydKO-UT	Mtb-10	CydKO-10	Mtb-25	CydKO-25	Mtb-50	CydKO-50	Mtb-100	CydKO-100
	38.2733	37.5959	74.5953	40.2027	84.4153	46.5417	71.9246	35.4578	55.1161	30.2008
	38.5615	39.137	70.2662	45.7326	78.9293	47.102	67.479	35.8219	54.6523	32.3424
	39.463	37.5959	67.9197	44.9868	77.9307	54.6388	64.4626	31.529	52.492	33.2924
	38.5772	34.4976	65.1907	42.914	82.9324	50.781	63.8248	32.1317	63.145	31.951
	58.6598	35.4017	64.4628	39.7822	82.977	47.3465	62.5669	33.6256	60.8803	32.6977
	58.0972	33.4976	63.3909	44.9868	112.766	49.7384	62.1845	36.423	60.0046	34.3469
	56.6949	37.9642	64.9493	44.8004	105.654	50.711	60.9234	36.671	60.6744	32.6977
	57.189	38.0031	68.0115	41.1706	104.326	49.2434	60.4553	34.5985	64.1812	32.9183
	51.2128	38.2725	66.6783	43.283	101.474	47.102	57.4247	36.0264	60.9916	32.5074
	49.8472	36.5651	67.9348	40.0528	100.545	43.5343	56.5591	36.2837	57.3551	30.3067
	48.3616	31.4017	78.3983	42.914	112.327	50.781	63.3807	35.2227	52.9529	25.7459
	45.1446	36.2725	79.9766	43.5007	103.01	47.5112	63.666	33.5241	51.0669	33.0244
	45.844	38.25	80.4796	42.7563	97.6762	45.0585	62.6315	33.367	47.1208	30.9586
	44.4662	37.7778	79.8025	41.1706	91.3767	46.7428	62.3338	34.1143	45.0044	31.9724
	42.3887	36.7051	76.3025	42.3881	88.8454	50.2271	60.3458	34.506	43.1579	34.4094
	40.5023	32.5651	68.7774	35.7362	92.5661	47.3465	61.9962	36.0264	42.439	32.7293
	38.4543	36.8236	68.568	42.8563	100.047	50.863	58.9631	35.5356	39.9637	27.9238
	38.5432	35.0917	67.0852	45.4855	100.965	44.1248	54.4101	34.2227	41.4851	24.9889
	53.4186	39.4026	63.0252	42.8413	102.781	53.2924	52.3265	36.6508	38.9148	29.248
	47.9925	39.8236		40.3183	103.29	54.6388	48.1194	35.7217	36.6968	33.7132
	44.6681	38.0031		41.0347		54.9909	60.9015	35.1253		32.2249
	40.9375	40.7012		41.565		49.2434	61.2508	34.68		32.2567
	40.3179	41.4376		39.1691		50.3469	57.2159	34.297		30.248
		36.0439		41.0347		51.477	54.855	33.9176		31.9873
		35.7778		44.4056		49.0489	53.8935	37.4828		28.4467
		36.0602		44.5729		45.0585	63.95	34.0443		30.3383
		35.6125		41.5151		43.3532	60.3877	33.7001		34.0656
		36.4026		45.4855		47.1905	57.5375	32.4725		28.876
		37.0439		44.0705		48.3183	57.0294	34.6308		31.951
		38.6125				55.2774				32.9183
										33.806
										30.1133
										33.2393
										32.2567
										30.1133
Figure 4H	GYY Conc	Mtb		cydKO
	5 mM	31.7308	32.6923	4.18251	7.98479
	10 mM	75.9615	89.4231	9.5057	14.0684
	25 mM	105.769	121.154	15.5893	19.3916
	50 mM	57.6923	51.9231	-22.0532	-25.8555
	100 mM	13.4615	-0.96154	-19.3916	-23.1939

## Sheet: Figure 5
Figure 5
Figure 5E		H37Rv						dosS						dosT						dosST
	HspX	6.40073	9.79303	8.05612	8.50147	10.9279		4.94285	1.2545	0.44719	1.0757	0.925626	0.700276	1.99737	1.12631	4.02607	2.52119	1.83564	2.8965	1.46704	1.69766	1.24711	1.49271	0.587633	0.421637
	FdxA	10.6291	6.11069	5.28203	10.4567	14.4087		4.3034	2.31678	0.942407	4.30399	1.77257	2.35543	4.37445	2.71068	6.99155	4.39704	2.00196	3.06093	1.54503	1.68334	1.56909	1.12413	0.622158	0.571771
	Rv1813c	6.66944	7.67385	4.50437	5.00641	4.26186	5.46044	2.25479	1.31556	4.758	2.33082	2.6948		3.4211	2.48695	4.71045	5.77753	3.18401	7.22236	1.39425	1.45516	1.28624	1.45311	1.33218	0.900109
Figure 5F	Time (Hrs)	H37Rv + MN		H37Rv + MN + GYY
	0	100	100	100	100
	24	103.644	104.453	82.7648	83.3635
	48	101.772	104.28	75.3247	71.8711
	72	89.7183	84.7887	58.7879	62.4843
Figure 5G	Days	H37RV				H37Rv + GYY
	1	0.05	0.05	0.05	0.05	0.05	0.05	0.05	0.05
	2	0.07	0.07	0.06	0.06	0.09	0.18	0.1	0.13
	3	0.12	0.09	0.08	0.09	0.16	0.2	0.22	0.2
	4	0.15	0.12	0.11	0.11	0.21	0.3	0.23	0.29
	5	0.17	0.16	0.18	0.16	0.47	0.45	0.5	0.51
	6	0.16	0.21	0.25	0.26	0.53	0.55	0.71	0.78
	7	0.19	0.19	0.17	0.23	0.68	0.79	0.83	0.85
	8	0.21	0.38	0.19	0.38	0.96	1.21	1.08	1.33
	9	0.19	0.2	0.22	0.28	1.07	1.13	1.17	1.23
Figure 5H	Days	H37RV				H37Rv + GYY
	1	2160048	2320034	2476800	2510218	2280632	2500980	2370316	2330456
	3	5286214	4510110	4160800	4508034	8000060	9203080	1020460	8948406
	4	7108000	6380000	5750648	6100000	10824630	12501470	13500000	12800350
	5	9800122	8606264	9000112	7200000	18500610	19502120	20005280	19504210
	6	1210416	11500420	14800860	13606850	23502700	26806010	28508640	29016430
	7	15007800	16500430	19507180	17908200	29200860	33547010	34500360	36100200
	8	18500240	19003460	20952440	22000460	47000280	50500420	51000330	55500120
	9	19500000	15000890	19005680	24002250	53504230	54500830	57500320	59501260
Figure 5I	Drug	H37Rv		H37Rv + GYY
	CHP	54.6917	59.517	84.9462	87.097
	MND	48.2574	52.0107	75.2688	81.7204
Figure 5J	CHP	0 mM GYY	10 mM GYY	25 mM GYY	50 mM GYY
	57.6	12.5	7.1	9	8.33
	57.9	12	7.01	9.06	8.83
	49.6	12.7	12.2	7.8	6.85

## Sheet: Figure 6
Figure 6
Figure 6A
Figure 6B	Cbs+/+ Inf	Cbs+/- Inf
	1.1435	1.34369
	1.03249	1.44986
	0.824008	1.3062
Figure 6C	Cbs+/+	Cbs+/-	Cbs+/+ Inf	Cbs+/- Inf
	110.129	159.063	122.688	217.387
	127.368	128.574	167.669	204.78
	94.989	95.1147	157.809	160.262
	98.28	131.28	133.342	174.743
	106.28	121.004	138.68	208.48
	98.48	106.8	129.68	196.8
	84.28	122.68	141.8	210.003
	91.21	112.2	156.2	198.8
Figure 6D	Cbs+/+	Cbs+/-	Cbs+/+ Inf	Cbs+/- Inf	Cbs+/+ Inf GYY	Cbs+/- Inf GYY
	10.215	9.9	72.49	101.746	31.8598	25.8298
	9.85	11.26	71.8247	116.094	39.0543	66.4183
	10.04	10.36	90.2059	103.846	50.158	61.7606
	8.8604	8.9	77.46	129.921	41.56	24.2079
	9.621	10.65	68.19	130.628	36.28	34.24
	8.735	8.175	78.98	121.356	41.1	41.046
	7.9608	9.404	86.3		36.6
	9.102	12.25
	11.02	9.68
	8.856	9.6078
Figure 6E	Time (Min)	Mtb (UT)						Mtb + NO						Mtb + NO + GYY						Media Control
	1.33333	47.1763	64.7807	58.8648	48.2347			43.6983	37.9298	31.9037	32.0873			54.2837	68.3554	69.5793	62.1367	78.37	56.1533	2.24464	1.81718	4.61487	3.07882
	5.25	51.4924	63.3718	58.3387	53.578			44.4351	36.6832	29.0956	37.4742			54.5461	68.2143	68.6838	61.2018	76.4437	56.3496	-6.43727	1.83334	4.51032	5.61832
	9.15	55.7442	60.9392	55.3441	54.3873	65.4457		42.5999	35.387	26.9753	35.946			50.3893	65.6022	64.2683	59.5144	72.4856	52.7172	1.67259	1.43839	1.19398	-8.40778	-2.9075	0.572325	3.11193	2.25153
	13.05	51.7199	61.65	58.6274	56.6136	63.9933		44.3967	37.8515	27.7156	39.7891			52.3604	67.1382	63.272	64.9488	74.2575	52.2329	-6.40891	-1.30646	6.30937	2.84953	3.20174
	16.9667	61.2136	61.9886	58.4605	58.6142	61.1844		43.4519	38.1089	26.8768	40.7987			52.4169	67.4013	62.8361	62.8952	73.0506	53.4577	-7.33389	-2.36706	5.08824	1.467	0.557746	5.54948	1.2095
Figure 6F	Mtb (UT)	Mtb + NO	Mtb + NO+ GYY
	47.1763	43.6983	54.2837
	64.7807	37.9298	68.3554
	58.8648	31.9037	69.5793
	48.2347	32.0873	62.1367
	51.4924	44.4351	78.37
	63.3718	36.6832	56.1533
	58.3387	29.0956	54.5461
	53.578	37.4742	68.2143
	55.7442	42.5999	68.6838
	60.9392	35.387	61.2018
	55.3441	26.9753	76.4437
	54.3873	35.946	56.3496
	65.4457	44.3967	50.3893
	51.7199	37.8515	65.6022
	61.65	27.7156	64.2683
	58.6274	39.7891	59.5144
	56.6136	43.4519	72.4856
	63.9933	38.1089	52.7172
	61.2136	26.8768	52.3604
	61.9886	40.7987	67.1382
	58.4605		63.272
	58.6142		64.9488
	61.1844		74.2575
			52.2329
			52.4169
			67.4013
			62.8361
			62.8952
			73.0506
			53.4577
Figure 6G	2 hrs				8 hrs
	Mtb	Mtb+NO	Mtb+NO+GYY	Mtb+GYY	Mtb	Mtb+NO	Mtb+NO+GYY	Mtb+GYY
	789914	324026	777803	802149	878445	737537	870658	1063075
	782135	437291	734180	810704	897109	730246	824875	1069703
							793640	1015264
								1001448
Figure 6H	Time (Hrs)	Mtb (T=0)	Mtb		Mtb+NO		Mtb+ NO + GYY		Mtb+ H2S
	8	29687500	35312500	36328120	29062500	30156250	34218750	37343750	37187500	39453120
	24	30468750	58593750	56718750	39843750	37109380	54843750	56640620	70703130	68593750
Figure 6I	Time (Hrs)	Mtb		Mtb + AOAA		Mtb + AOAA + GYY		Mtb + GYY
	0	84375	90625	87500	93750	90625	84375	90625	87575
	6	118750	121875	103125	96875	105000	109575	126875	120625
	36	165625	193125	128125	121875	163000	165125	202500	215625
Figure 6J	Time (Hrs)	Cbs +/+			Cbs +/-
	0	96125	84970		82720	89250	85100
	6	118750	121875		82500	75000
	36	165625	178125		96875	93750	115625
Figure 6K	Cbs+/+	Cbs+/-	Cbs+/+ AOAA	Cbs+/-GYY	Cbs+/+ AOAA GYY
	4693810	1581871	825000	2414820	2382482
	3554502	1500943	1771402	2885629	4802778
	3349132	1124224	2451683	2760000	2422222
	3918214	1305293	1311058	3544139	3545759
	4116667	594898	1353438	4266783	2670957
	4600272	989583	873851		3248754
Figure 6L	Uninf Cbs+/+	Uninf Cbs+/-	Cbs+/+ Inf	Cbs+/- Inf	Cbs+/+ AOAA	Cbs+/- GYY	Cbs+/+ AOAA GYY
	15.78	13.5729	36.8958	14.1753	17.1874	33.21	48.1085
	8.55267	5.13893	27.7299	20.1995	12.368	55.1281	71.795
	7.74943	6.9462	36.2642	15.1632	33.4529	34.8114	47.5591
	4.5365	7.54863	40.2804	14.5769	10.97	37	49.8
	15.3802	5.13893	37.0376	24.4246	16.6	39.8	53.8
	9.359	6.34377	28.8	17.854	19.4	41.4	46.46
	10.5608	9.85	34.8	18.84
	9.95833		41.28	17.2
